# Supplementary material for: Exogenous Gibberellic Acid (GA3) and Benzylaminopurine Enhance the Antioxidant Properties of Vaccinium corymbosum L. ‘Biloxi’ Fruits Without Affecting Yield
Source: Int J Mol Sci. 2025 Aug 19;26(16):7984. doi: 10.3390/ijms26167984 (PMC12386784; doi:10.3390/ijms26167984)
Supplement: Supplementary file 1 [file ijms-26-07984-s001.zip]

Archive with 1 entries (1 files):
- ijms-3716456-supplementary.pdf
